# Supplementary material for: ﻿Ardisiawhitmorei (Primulaceae-Myrsinoideae), a new species from north east of Peninsular Malaysia
Source: PhytoKeys. 2022 Aug 4;204:35–41. doi: 10.3897/phytokeys.204.86647 (PMC9848898; doi:10.3897/phytokeys.204.86647)
Supplement: XML Treatment for Ardisia whitmorei [file phytokeys.204.86647-treatment1.xml]

<!DOCTYPE tp:taxon-treatment
  PUBLIC "-//TaxonX//DTD Taxonomic Treatment Publishing DTD v0 20100105//EN" "tax-treatment-NSO.dtd">
<tp:taxon-treatment xmlns:tp="http://www.plazi.org/taxpub"><tp:treatment-meta><kwd-group><label>Taxon classification</label><kwd>
              <named-content content-type="kingdom">Plantae</named-content>
            </kwd><kwd>
              <named-content content-type="order">Ericales</named-content>
            </kwd><kwd>
              <named-content content-type="family">Primulaceae</named-content>
            </kwd></kwd-group><mixed-citation publication-type="journal"><person-group><name><surname>Julius</surname><given-names>Avelinah</given-names></name><name><surname>Utteridge</surname><given-names>Timothy M.A.</given-names></name></person-group><article-title>﻿<italic><tp:taxon-name><tp:taxon-name-part taxon-name-part-type="genus" reg="Ardisia">Ardisia</tp:taxon-name-part><tp:taxon-name-part taxon-name-part-type="species" reg="whitmorei">whitmorei</tp:taxon-name-part></tp:taxon-name></italic> (<tp:taxon-name><tp:taxon-name-part taxon-name-part-type="family">Primulaceae</tp:taxon-name-part></tp:taxon-name>-<tp:taxon-name><tp:taxon-name-part taxon-name-part-type="family">Myrsinoideae</tp:taxon-name-part></tp:taxon-name>), a new species from north east of Peninsular Malaysia</article-title><source>PhytoKeys</source><day>04</day><month>08</month><year>2022</year><volume>204</volume><fpage>35</fpage><lpage>41</lpage><pub-id pub-id-type="doi">10.3897/phytokeys.204.86647</pub-id></mixed-citation></tp:treatment-meta><tp:nomenclature><label>﻿</label><tp:taxon-name>
            <object-id xmlns:xlink="http://www.w3.org/1999/xlink" content-type="arpha" xlink:type="simple">7A38F1AF-338B-5EAE-BE17-7FE4DD689BD9</object-id>
            <tp:taxon-name-part taxon-name-part-type="genus" reg="Ardisia">Ardisia</tp:taxon-name-part>
            <tp:taxon-name-part taxon-name-part-type="species" reg="whitmorei">whitmorei</tp:taxon-name-part>
            <object-id xmlns:xlink="http://www.w3.org/1999/xlink" content-type="ipni" xlink:type="simple">urn:lsid:ipni.org:names:77302868-1</object-id>
          </tp:taxon-name><tp:taxon-authority>Julius &amp; Utteridge, sp. nov. (§Stylardisia)</tp:taxon-authority><xref ref-type="fig" rid="F1">Fig. 1</xref></tp:nomenclature><tp:treatment-sec sec-type="diagnosis" id="SECID0E6IAC"><title>Diagnosis.</title><p>Amongst the Peninsular Malaysian members of subgenus (§) <italic><tp:taxon-name><tp:taxon-name-part taxon-name-part-type="genus" reg="Ardisia"/><tp:taxon-name-part taxon-name-part-type="subgenus" reg="Stylardisia">Stylardisia</tp:taxon-name-part></tp:taxon-name></italic>, the new species is easily recognised by the following combination characters: lateral veins brochidrodromous with double loops towards the margin and prominent on both surfaces, the relatively large leaves (15–23 cm long), the inflorescences with a slender rachis and branched to two orders and the glabrous corolla lobes with usually up to only two gland-dots near the apex abaxially (Fig. <xref ref-type="fig" rid="F1">1</xref>).</p><fig id="F1" position="float" orientation="portrait"><object-id xmlns:xlink="http://www.w3.org/1999/xlink" content-type="doi" xlink:type="simple">10.3897/phytokeys.204.86647.figure1</object-id><object-id xmlns:xlink="http://www.w3.org/1999/xlink" content-type="arpha" xlink:type="simple">844119EC-1774-50BA-A8BB-3CD0B2765C45</object-id><label>Figure 1.</label><caption><p><italic><tp:taxon-name><tp:taxon-name-part taxon-name-part-type="genus" reg="Ardisia">Ardisia</tp:taxon-name-part><tp:taxon-name-part taxon-name-part-type="species" reg="whitmorei">whitmorei</tp:taxon-name-part></tp:taxon-name></italic> Julius &amp; Utteridge, sp. nov. <bold>A</bold> flowering leafy twig <bold>B</bold> mature flower <bold>C</bold> aerial view of opened flower <bold>D</bold> flower dissected to show the stamen arrangement <bold>E</bold> anther, lateral (left) and front view (right) <bold>F</bold> petals removed to show calyx and pistil <bold>G</bold> calyx, abaxial (left) and lateral view (right) <bold>H</bold> ovary dissected to show the ovules <bold>I</bold> flower prior to anthesis, showing one flower with exerted style <bold>J</bold> infructescence <bold>K</bold> fruit <bold>L</bold> fruit, cross-section. (Illustration by Mohd Aidil Nordin <bold>A–I</bold> from <italic>Mohd. Hairul et al</italic>., <italic>FRI70884</italic><bold>J–L</bold> from <italic>T.C. Whitmore</italic>, <italic>FRI12727</italic>: scale bar for <bold>C</bold> similar to <bold>D, F</bold> similar to <bold>B</bold> and <bold>K</bold> similar to <bold>L</bold>).</p></caption><graphic xmlns:xlink="http://www.w3.org/1999/xlink" xlink:href="phytokeys-204-035_article-86647__-g001.jpg" position="float" orientation="portrait" xlink:type="simple" id="oo_723471.jpg"><uri content-type="original_file" xlink:type="simple">https://binary.pensoft.net/fig/723471</uri></graphic></fig></tp:treatment-sec><tp:treatment-sec sec-type="material" id="SECID0ECMAC"><title>Type.</title><p>Malaysia. Peninsular Malaysia: Terengganu, Hulu Terengganu, G. Padang, trail to summit of G. Padang, <named-content xmlns:xlink="http://www.w3.org/1999/xlink" content-type="dwc:verbatimCoordinates" xlink:type="simple"><named-content content-type="geo-json" specific-use="{&#34;type&#34;:&#34;Point&#34;,&#34;coordinates&#34;:[102.887000,4.851000]}" id="NCID0ELMAC" xlink:type="simple">4°51.06'N, 102°53.22'E</named-content></named-content>, 1236 m alt., 20 March 2010 (fl.), <italic>Mohd</italic>. <italic>Hairul et al.</italic>, <italic>FRI70884</italic> (holotype <named-content xmlns:xlink="http://www.w3.org/1999/xlink" content-type="dwc:institutional_code" xlink:title="Herbarium of the Forest Research Institute Malaysia at Kepong" xlink:href="http://grbio.org/institution/forest-research-institute-malaysia" xlink:type="simple">KEP</named-content>!).</p></tp:treatment-sec><tp:treatment-sec sec-type="description" id="SECID0EANAC"><title>Description.</title><p>A woody shrub with about 2 m high. <italic>Indumentum</italic> of scale or short, brown, simple or branched trichomes, with or without glands on vegetative and reproductive part. <italic>Leaves</italic> alternate; petiole stout, 1–2 cm long, covered with dense scale; lamina subcoriaceous, elliptic-oblong, 15–23 × 5.5–7.5 cm, base cuneate-attenuate, margin entire, apex acuminate, acumen 1–1.5 cm long, glabrous on both surfaces, except the dense, brown scale beneath; mid-rib flat above, raised below; lateral veins 21–28 pairs, closely spaced, brochidrodromous with double looping in the margin, distinct on upper surface, prominent beneath, intersecondary veins present within each pair; intercostal veins reticulate, distinct on both surfaces. <italic>Inflorescences</italic> axillary in the uppermost axils on lateral branches (see Notes), paniculate, ca. 12 cm long, 2 times branched, with flowers umbelliform at the ends of alternate branches, laxly to closely arranged on branchlets; peduncle and rachis 10 cm long, flexuous and winged, densely hairy; bracts lanceolate, ca. 1 mm long, glabrous on both surfaces, margin ciliate, deciduous. <italic>Flower</italic> 5-merous; pedicels 4–10 mm long, slender and obconically flared towards calyx base, covered with simple brown hairs, sparsely to glabrescent; calyx lobes not overlapping, spreading, covered with 2–4 brown gland-dots abaxially, glabrous on both surfaces, triangular, 1–1.2 × 1 mm, margin ciliate, with laxly spaced, pale brown hairs, apex obtuse; corolla contorted, lobes pinkish, with up to two gland-dots near apex abaxially, ovate-acuminate, ca. 3.5 × 1.5 mm, glabrous on both surfaces; stamens subsessile, anther lanceolate-mucronate, ca. 2 × 0.8 mm, glabrous, except densely covered with gland-dots near mid-rib abaxially, thecae not locellate, dehiscent by longitudinal slits; ovary globose, ca. 1 × 1 mm, glabrous, style and stigma slender, ca. 4 mm long, ovules ca. 12 in two series. <italic>Fruits</italic> with dense gland-dots, globose, ca. 4 × 4 mm, glabrous.</p></tp:treatment-sec><tp:treatment-sec sec-type="distribution" id="SECID0EQNAC"><title>Distribution.</title><p>Endemic in Peninsular Malaysia, Terengganu (G. Padang).</p></tp:treatment-sec><tp:treatment-sec sec-type="ecology" id="SECID0EVNAC"><title>Ecology.</title><p>Growing in primary lower montane forest.</p></tp:treatment-sec><tp:treatment-sec sec-type="etymology" id="SECID0E1NAC"><title>Etymology.</title><p>The species is named after the late Dr Timothy C. Whitmore (1935–2002), a tropical botanist whose interests pertained to all aspects of tropical rain forests and who first collected this species from G. Padang.</p></tp:treatment-sec><tp:treatment-sec sec-type="conservation status" id="SECID0E6NAC"><title>Conservation status.</title><p>Least Concern (LC). This species is found only in one locality and G. Padang is under Taman Negara, which is a protected area. In addition, the habitat is an intact mossy forest where a healthy population was observed along the steep slopes ridge towards the summit plateau (Mohd. Hairul Mohd. Amin, pers. com.). Therefore, it is assessed as Least Concern (LC) according to the Malaysia Red List (<xref ref-type="bibr" rid="B2">Chua and Saw 2006</xref>) and IUCN Red List Categories and Criteria (<xref ref-type="bibr" rid="B4">IUCN 2012</xref>) and guideline version 15 (<xref ref-type="bibr" rid="B5">IUCN Standards and Petitions Committee 2022</xref>).</p></tp:treatment-sec><tp:treatment-sec sec-type="Additional specimen examined" id="SECID0E4OAC"><title>Additional specimen examined.</title><p>Malaysia. Peninsular Malaysia: Terengganu, Gunong [Gunung] Padang Expedition, Summit plateau G. Padang, closed 40 ft. [14 m alt.] lower montane type forest on eastern side of plateau [<named-content xmlns:xlink="http://www.w3.org/1999/xlink" content-type="dwc:verbatimCoordinates" xlink:type="simple"><named-content content-type="geo-json" specific-use="{&#34;type&#34;:&#34;Point&#34;,&#34;coordinates&#34;:[102.866667,4.850000]}" id="NCID0EGPAC" xlink:type="simple">4°51'N, 102°52'E</named-content></named-content>], 4200 ft. [1280 m alt.], 20 Sept 1969 (fr.), <italic>T. C. Whitmore</italic>, <italic>FRI 12727</italic> (<named-content xmlns:xlink="http://www.w3.org/1999/xlink" content-type="dwc:institutional_code" xlink:title="Herbarium of the Forest Research Institute Malaysia at Kepong" xlink:href="http://grbio.org/institution/forest-research-institute-malaysia" xlink:type="simple">KEP</named-content>!).</p></tp:treatment-sec><tp:treatment-sec sec-type="notes" id="SECID0EUPAC"><title>Notes.</title><p>This species was initially flagged as distinct by Stone who assumed it to be similar to <italic><tp:taxon-name><tp:taxon-name-part taxon-name-part-type="genus" reg="Ardisia">Ardisia</tp:taxon-name-part><tp:taxon-name-part taxon-name-part-type="species" reg="sessilis">sessilis</tp:taxon-name-part></tp:taxon-name></italic> Scheff., no doubt due to the leaf size and the venation, but to date, there is no valid name for this taxon. Although the new species shows some similarity to <italic><tp:taxon-name><tp:taxon-name-part taxon-name-part-type="genus" reg="Ardisia">A.</tp:taxon-name-part><tp:taxon-name-part taxon-name-part-type="species" reg="sessilis">sessilis</tp:taxon-name-part></tp:taxon-name></italic> in the shape of the leaves (elliptic-oblong), which are in the same size range (15–25 cm long) and in the reticulation (intercostal veins ± reticulate), it differs from the latter in several morphological characteristics, such as the marginal veins absent (but double marginal veins present in <italic><tp:taxon-name><tp:taxon-name-part taxon-name-part-type="genus" reg="Ardisia">A.</tp:taxon-name-part><tp:taxon-name-part taxon-name-part-type="species" reg="sessilis">sessilis</tp:taxon-name-part></tp:taxon-name></italic>), the inflorescence rachis is slender (vs. stout) and the pedicel is longer and slender (vs. short or almost sessile and thick).</p><p>There are several members of §<italic><tp:taxon-name><tp:taxon-name-part taxon-name-part-type="genus" reg="Ardisia"/><tp:taxon-name-part taxon-name-part-type="subgenus" reg="Stylardisia">Stylardisia</tp:taxon-name-part></tp:taxon-name></italic> that have large leaves and slender inflorescences rachis, but the new species most resembles <italic><tp:taxon-name><tp:taxon-name-part taxon-name-part-type="genus" reg="Ardisia">Ardisia</tp:taxon-name-part><tp:taxon-name-part taxon-name-part-type="species" reg="nurii">nurii</tp:taxon-name-part></tp:taxon-name></italic> Furtado in having elliptic-oblong leaves and a brochidrodromous venation. However, the inflorescence in <italic><tp:taxon-name><tp:taxon-name-part taxon-name-part-type="genus" reg="Ardisia">A.</tp:taxon-name-part><tp:taxon-name-part taxon-name-part-type="species" reg="nurii">nurii</tp:taxon-name-part></tp:taxon-name></italic> is usually branched to three and rarely two orders, whereas in <italic><tp:taxon-name><tp:taxon-name-part taxon-name-part-type="genus" reg="Ardisia">A.</tp:taxon-name-part><tp:taxon-name-part taxon-name-part-type="species" reg="whitmorei">whitmorei</tp:taxon-name-part></tp:taxon-name></italic>, it is branched to two orders. In addition, the brochidrodromous venation is double looped in <italic><tp:taxon-name><tp:taxon-name-part taxon-name-part-type="genus" reg="Ardisia">A.</tp:taxon-name-part><tp:taxon-name-part taxon-name-part-type="species" reg="whitmorei">whitmorei</tp:taxon-name-part></tp:taxon-name></italic>, but not in <italic><tp:taxon-name><tp:taxon-name-part taxon-name-part-type="genus" reg="Ardisia">A.</tp:taxon-name-part><tp:taxon-name-part taxon-name-part-type="species" reg="nurii">nurii</tp:taxon-name-part></tp:taxon-name></italic>. The new species is also similar to <italic><tp:taxon-name><tp:taxon-name-part taxon-name-part-type="genus" reg="Ardisia">A.</tp:taxon-name-part><tp:taxon-name-part taxon-name-part-type="species" reg="pterocaulis">pterocaulis</tp:taxon-name-part></tp:taxon-name></italic> Miq. (<italic><tp:taxon-name><tp:taxon-name-part taxon-name-part-type="genus" reg="Ardisia">A.</tp:taxon-name-part><tp:taxon-name-part taxon-name-part-type="species" reg="platyclada">platyclada</tp:taxon-name-part></tp:taxon-name></italic> King &amp; Gamble sensu <xref ref-type="bibr" rid="B16">Stone (1989)</xref>), also with the inflorescence rachis being slender, but <italic><tp:taxon-name><tp:taxon-name-part taxon-name-part-type="genus" reg="Ardisia">A.</tp:taxon-name-part><tp:taxon-name-part taxon-name-part-type="species" reg="whitmorei">whitmorei</tp:taxon-name-part></tp:taxon-name></italic> has inflorescences branched to two orders (vs. to three orders in <italic><tp:taxon-name><tp:taxon-name-part taxon-name-part-type="genus" reg="Ardisia">A.</tp:taxon-name-part><tp:taxon-name-part taxon-name-part-type="species" reg="pterocaulis">pterocaulis</tp:taxon-name-part></tp:taxon-name></italic>), has longer leaves, 15–23 cm long (compared to the shorter leaves, 9.5–13 cm long) with a flat lamina surface (vs. bullate), the brochidrodromous lateral veins (vs. meet in prominent looped intramarginal veins) and the corolla lobes are pinkish (vs. waxy white), that are abaxially covered with only two gland-dots near the apex (vs. over the entire surface).</p><p>The material of <italic><tp:taxon-name><tp:taxon-name-part taxon-name-part-type="genus" reg="Ardisia">A.</tp:taxon-name-part><tp:taxon-name-part taxon-name-part-type="species" reg="whitmorei">whitmorei</tp:taxon-name-part></tp:taxon-name></italic> currently available for study is rather poor and the inflorescences are found in axils of terminal leaves, but as these inflorescences are large, multi-flowered and paniculate, as well as the flowers having the style projecting from the bud, we are confident this species is best placed within §<italic><tp:taxon-name><tp:taxon-name-part taxon-name-part-type="genus" reg="Ardisia"/><tp:taxon-name-part taxon-name-part-type="subgenus" reg="Stylardisia">Stylardisia</tp:taxon-name-part></tp:taxon-name></italic>. The material appears to be of plants that have had the terminal bud removed (they appear damaged at the apex) and we assume the inflorescences have had to appear from lower axils. Other subgenera with axillary inflorescences include §<italic>Pimelandra</italic> and §<italic>Akosmos</italic>, but the new species has none of the characters for those taxa, i.e. short axillary inflorescences or axillary and terminal inflorescences and both with no style extension prior to anthesis.</p><p>Excluding <italic><tp:taxon-name><tp:taxon-name-part taxon-name-part-type="genus" reg="Conamomum">Conamomum</tp:taxon-name-part><tp:taxon-name-part taxon-name-part-type="species" reg="utriculosum">utriculosum</tp:taxon-name-part></tp:taxon-name></italic> Ridl. (synonym: <italic><tp:taxon-name><tp:taxon-name-part taxon-name-part-type="genus" reg="Amomum">Amomum</tp:taxon-name-part><tp:taxon-name-part taxon-name-part-type="species" reg="utriculosum">utriculosum</tp:taxon-name-part></tp:taxon-name></italic> (Ridl.) Holttum), about ten taxa are listed as endemic to G. Padang (<xref ref-type="bibr" rid="B20">Ummul-Nazrah et al. 2011</xref>; with more not yet named due to incomplete material, but known to be distinct from known species). The addition of the new species described here brings the total number of endemic species for G. Padang to 11, suggesting that there are very likely more taxa that may be endemic and waiting to be described.</p></tp:treatment-sec><ref-list><ref id="B2"><mixed-citation xmlns:xlink="http://www.w3.org/1999/xlink" xlink:type="simple"><person-group><name name-style="western"><surname>Chua</surname><given-names>LSL</given-names></name><name name-style="western"><surname>Saw</surname><given-names>LG</given-names></name></person-group> (<year>2006</year>) Malaysia Plant Red List: Guide for Contributors. Forest Research Institute Malaysia, 28 pp.</mixed-citation></ref><ref id="B4"><mixed-citation xmlns:xlink="http://www.w3.org/1999/xlink" xlink:type="simple">IUCN (<year>2012</year>) IUCN Red List Categories and Criteria.Version 3.1. 2<sup>nd</sup> edn. IUCN Species Survival Commission, IUCN, Gland, Switzerland and Cambridge, UK.</mixed-citation></ref><ref id="B5"><mixed-citation xmlns:xlink="http://www.w3.org/1999/xlink" xlink:type="simple">IUCN Standards and Petitions Committee (<year>2022</year>) Guidelines for Using the IUCN Red List Categories and Criteria. Version 15. Prepared by the Standards and Petitions Committee. [accessed 28 February 2022]</mixed-citation></ref><ref id="B16"><mixed-citation xmlns:xlink="http://www.w3.org/1999/xlink" xlink:type="simple"><person-group><name name-style="western"><surname>Stone</surname><given-names>BC</given-names></name></person-group> (<year>1989</year>) <article-title>New and noteworthy Malesian <tp:taxon-name><tp:taxon-name-part taxon-name-part-type="family">Myrsinaceae</tp:taxon-name-part></tp:taxon-name>, III. On the genus <italic><tp:taxon-name><tp:taxon-name-part taxon-name-part-type="genus">Ardisia</tp:taxon-name-part></tp:taxon-name></italic> Sw. in Borneo. Proceedings.</article-title><source>Academy of Natural Sciences of Philadelphia</source><volume>141</volume>: <fpage>263</fpage>–<lpage>306</lpage>.</mixed-citation></ref><ref id="B20"><mixed-citation xmlns:xlink="http://www.w3.org/1999/xlink" xlink:type="simple"><person-group><name name-style="western"><surname>Ummul-Nazrah</surname><given-names>AR</given-names></name><name name-style="western"><surname>Rafidah</surname><given-names>AR</given-names></name><name name-style="western"><surname>Kiew</surname><given-names>R</given-names></name><name name-style="western"><surname>Imin</surname><given-names>K</given-names></name></person-group> (<year>2011</year>) <article-title>The botany of Gunung Padang, Terengganu.</article-title><source>Malayan Nature Journal</source><volume>63</volume>(<issue>4</issue>): <fpage>625</fpage>–<lpage>641</lpage>.</mixed-citation></ref></ref-list></tp:taxon-treatment>
